# Supplementary material for: An Experimental and Numerical Study of Polyelectrolyte Hydrogel Ionic Diodes: Towards Electrical Detection of Charged Biomolecules
Source: Sensors (Basel). 2021 Dec 10;21(24):8279. doi: 10.3390/s21248279 (PMC8707621; doi:10.3390/s21248279)
Supplement: Supplementary file 1 [file sensors-21-08279-s001.zip]

Archive with 1 entries (1 files):
- sensors-1466038-supplementary.pdf
